# Supplementary material for: Nitrogen-Doped Carbon Dots Encapsulated a Polyoxomolybdate-Based Coordination Polymer as a Sensitive Platform for Trace Tetracycline Determination in Water
Source: Nanomaterials (Basel). 2023 Sep 29;13(19):2676. doi: 10.3390/nano13192676 (PMC10574045; doi:10.3390/nano13192676)
Supplement: Supplementary file 1 [file nanomaterials-13-02676-s001.zip]

Archive with 1 entries (1 files):
- nanomaterials-2613811-supplementary.pdf
